# Supplementary material for: Structure-Based Functional Analysis of a Hormone Belonging to an Ecdysozoan Peptide Superfamily: Revelation of a Common Molecular Architecture and Residues Possibly for Receptor Interaction
Source: Int J Mol Sci. 2021 Oct 15;22(20):11142. doi: 10.3390/ijms222011142 (PMC8541221; doi:10.3390/ijms222011142)
Supplement: Supplementary file 1 [file ijms-22-11142-s001.zip]

Archive with 1 entries (1 files):
- ijms-1378068-supplementary.pdf
